# Supplementary material for: The Metabolic Regulation of Antioxidant Defense: Exogenous Ascorbate Disrupts Redox Homeostasis Under Energy Limitation in Bangia fuscopurpurea
Source: Plants (Basel). 2026 Apr 9;15(8):1165. doi: 10.3390/plants15081165 (PMC13120471; doi:10.3390/plants15081165)
Supplement: Supplementary file 1 [file plants-15-01165-s001.zip]

Archive with 1 entries (1 files):
- plants-4213944-supplementary.pdf
